# Supplementary material for: Hepatitis E in Bangladesh: Insights From a National Serosurvey
Source: J Infect Dis. 2021 Sep 22;224(Suppl 7):S805–12. doi: 10.1093/infdis/jiab446 (PMC8687073; doi:10.1093/infdis/jiab446)
Supplement: jiab446_suppl_Supplementary_Table_S1 [file jiab446_suppl_supplementary_table_s1.xlsx]

## Sheet: S1
variable	n	univariate (spde+hh+com)	full (spde+hh+com)	full (hh+com)	full (spde)	full (none)	sig only (spde+hh+com)	sig only (hh+com)	sig only (spde)	sig only (none)	simp1 (spde+hh+com)	simp1 (hh+com)	simp1 (spde)	simp1 (none)
0-4 years	131 (0.05)	0.45 (0.14-1.21)	0.44 (0.13-1.24)	0.44 (0.13-1.24)	0.42 (0.13-1.16)	0.44 (0.14-1.17)	0.44 (0.14-1.25)	0.44 (0.14-1.25)	0.42 (0.13-1.16)	0.43 (0.14-1.14)	0.45 (0.14-1.27)	0.45 (0.14-1.27)	0.42 (0.13-1.16)	0.43 (0.14-1.14)
5-14 years	661 (0.23)
>14 years	2104 (0.73)	6.54 (4.67-9.27)	8.73 (6.03-12.81)	8.56 (5.91-12.55)	7.19 (5.08-10.31)	5.89 (4.24-8.27)	8.55 (5.91-12.52)	8.38 (5.80-12.26)	7.19 (5.08-10.31)	5.73 (4.14-8.04)	8.46 (5.86-12.36)	8.31 (5.76-12.15)	7.19 (5.08-10.31)	5.53 (4.00-7.73)
male	1385 (0.48)	1.82 (1.50-2.22)	2.19 (1.75-2.76)	2.18 (1.74-2.74)	2.05 (1.65-2.55)	1.87 (1.53-2.29)	2.17 (1.73-2.72)	2.16 (1.72-2.70)	2.05 (1.65-2.55)	1.84 (1.51-2.25)	2.16 (1.72-2.70)	2.15 (1.71-2.69)	2.05 (1.65-2.55)	1.82 (1.50-2.22)
no travel in last 6 months	1217 (0.42)
trav. last week	443 (0.15)	1.75 (1.29-2.38)	1.11 (0.76-1.60)	1.14 (0.79-1.65)	1.07 (0.76-1.50)	1.14 (0.84-1.54)	1.09 (0.76-1.57)	1.13 (0.78-1.62)	1.07 (0.76-1.50)	1.15 (0.86-1.54)	1.06 (0.74-1.52)	1.08 (0.75-1.55)	1.07 (0.76-1.50)	1.10 (0.82-1.46)
trav. last month	589 (0.20)	1.77 (1.35-2.31)	1.11 (0.81-1.53)	1.11 (0.81-1.53)	1.16 (0.86-1.56)	1.11 (0.85-1.46)	1.12 (0.82-1.53)	1.12 (0.82-1.53)	1.16 (0.86-1.56)	1.14 (0.87-1.49)	1.11 (0.81-1.52)	1.11 (0.81-1.51)	1.16 (0.86-1.56)	1.11 (0.85-1.45)
trav. last 6 months	647 (0.22)	1.45 (1.11-1.88)	1.12 (0.83-1.50)	1.12 (0.83-1.50)	1.12 (0.85-1.48)	1.20 (0.92-1.56)	1.12 (0.83-1.50)	1.12 (0.83-1.50)	1.12 (0.85-1.48)	1.23 (0.95-1.59)	1.12 (0.83-1.50)	1.12 (0.83-1.50)	1.12 (0.85-1.48)	1.21 (0.94-1.56)
<7,000TK / < $90	308 (0.11)	0.96 (0.67-1.37)	0.91 (0.56-1.47)	0.93 (0.57-1.50)	0.91 (0.60-1.37)	1.33 (0.92-1.91)			0.91 (0.60-1.37)				0.91 (0.60-1.37)
7,000-9,999TK / $91-130	531 (0.18)	1.10 (0.82-1.47)	1.12 (0.77-1.62)	1.13 (0.77-1.63)	1.11 (0.81-1.52)	1.29 (0.97-1.71)			1.11 (0.81-1.52)				1.11 (0.81-1.52)
10,000-20,000TK / $131-261	1094 (0.38)
>20,000TK/$261	963 (0.33)	0.97 (0.76-1.24)	0.92 (0.67-1.27)	0.95 (0.69-1.31)	0.92 (0.71-1.20)	1.21 (0.96-1.53)			0.92 (0.71-1.20)				0.92 (0.71-1.20)
no school (head hhl)	897 (0.31)
primary school (head hhl)	744 (0.26)	0.72 (0.55-0.95)	0.73 (0.51-1.04)	0.75 (0.52-1.07)	0.73 (0.54-0.98)	0.80 (0.61-1.04)	0.75 (0.53-1.07)	0.77 (0.54-1.09)	0.73 (0.54-0.98)	0.84 (0.64-1.09)			0.73 (0.54-0.98)
secondary school (head hhl)	791 (0.27)	0.89 (0.69-1.16)	0.84 (0.60-1.19)	0.87 (0.61-1.23)	0.84 (0.63-1.12)	0.85 (0.66-1.11)	0.87 (0.62-1.21)	0.89 (0.64-1.24)	0.84 (0.63-1.12)	0.87 (0.68-1.12)			0.84 (0.63-1.12)
post-secondary education (head hhl)	464 (0.16)	0.83 (0.61-1.13)	0.79 (0.52-1.20)	0.79 (0.52-1.21)	0.75 (0.53-1.07)	0.71 (0.52-0.98)	0.78 (0.52-1.16)	0.78 (0.52-1.16)	0.75 (0.53-1.07)	0.74 (0.55-1.01)			0.75 (0.53-1.07)
electricity in house	2624 (0.91)	1.18 (0.78-1.81)	1.47 (0.85-2.57)	1.45 (0.84-2.55)	1.37 (0.85-2.23)	1.60 (1.04-2.49)			1.37 (0.85-2.23)				1.37 (0.85-2.23)
owns land	2309 (0.80)	0.94 (0.73-1.22)	0.90 (0.63-1.27)	0.88 (0.62-1.26)	0.95 (0.71-1.27)	1.02 (0.80-1.31)			0.95 (0.71-1.27)				0.95 (0.71-1.27)
chickens	2352 (0.81)	1.02 (0.74-1.43)
pigs	6 (0.00)	0.48 (0.04-3.68)
cattle	1716 (0.59)	0.76 (0.60-0.96)
goats	1228 (0.42)	1.13 (0.89-1.43)
rabbits	14 (0.00)	0.44 (0.08-1.81)
ducks	1620 (0.56)	0.95 (0.76-1.20)
pigeons	471 (0.16)
pigs or rabbits	20 (0.01)	0.44 (0.11-1.44)	0.35 (0.06-1.68)	0.37 (0.07-1.77)	0.37 (0.09-1.30)	0.60 (0.15-1.95)	0.38 (0.07-1.80)	0.40 (0.07-1.88)	0.37 (0.09-1.30)	0.59 (0.15-1.91)			0.37 (0.09-1.30)
other animals (non-pig/rabbit)	2524 (0.87)	0.68 (0.48-0.96)	0.77 (0.48-1.24)	0.75 (0.47-1.21)	0.79 (0.54-1.17)	0.71 (0.50-1.00)	0.77 (0.48-1.23)	0.75 (0.47-1.19)	0.79 (0.54-1.17)	0.69 (0.49-0.96)			0.79 (0.54-1.17)
owns home	2713 (0.94)	0.61 (0.40-0.94)	0.66 (0.36-1.22)	0.62 (0.33-1.15)	0.74 (0.44-1.23)	0.66 (0.43-1.02)	0.66 (0.36-1.20)	0.63 (0.35-1.16)	0.74 (0.44-1.23)	0.66 (0.43-1.00)	0.57 (0.32-1.03)	0.55 (0.31-0.99)	0.74 (0.44-1.23)	0.57 (0.39-0.84)
urban	733 (0.25)	2.13 (1.46-3.12)	1.69 (0.88-3.24)	1.18 (0.56-2.48)	1.72 (1.07-2.76)	1.07 (0.83-1.38)	1.71 (0.90-3.23)	1.22 (0.59-2.51)	1.72 (1.07-2.76)	1.07 (0.83-1.38)	1.90 (1.04-3.50)	1.53 (0.72-3.25)	1.72 (1.07-2.76)	1.26 (0.98-1.62)
distance to major water body (per 10km)	1.03 (1.58)	0.97 (0.86-1.11)	0.97 (0.81-1.16)	0.99 (0.81-1.20)	0.97 (0.84-1.11)	1.01 (0.93-1.10)			0.97 (0.84-1.11)				0.97 (0.84-1.11)
poverty index	-0.12 (0.60)	1.75 (1.19-2.58)	1.35 (0.55-3.26)	1.57 (0.65-3.80)	1.33 (0.63-2.79)	1.23 (0.87-1.74)	1.25 (0.55-2.83)	1.47 (0.65-3.35)	1.33 (0.63-2.79)	1.15 (0.83-1.60)	1.37 (0.80-2.32)	1.87 (1.08-3.22)	1.33 (0.63-2.79)	1.71 (1.40-2.08)
travel time to nearest city (min)	12.42 (14.22)	0.99 (0.98-1.01)	1.01 (0.99-1.03)	1.01 (0.99-1.03)	1.01 (0.99-1.03)	1.01 (1.00-1.02)			1.01 (0.99-1.03)				1.01 (0.99-1.03)
altitude (meters)	16.56 (16.05)	0.98 (0.95-1.00)	0.98 (0.95-1.02)	0.97 (0.95-0.99)	0.98 (0.96-1.01)	0.97 (0.96-0.98)	0.98 (0.95-1.01)	0.97 (0.95-0.99)	0.98 (0.96-1.01)	0.97 (0.96-0.98)			0.98 (0.96-1.01)
population density (log)	10.72 (1.19)	1.25 (1.05-1.50)	1.09 (0.75-1.58)	1.14 (0.77-1.70)	1.09 (0.81-1.48)	1.23 (1.06-1.43)	1.06 (0.74-1.53)	1.11 (0.76-1.62)	1.09 (0.81-1.48)	1.20 (1.04-1.40)			1.09 (0.81-1.48)
WAIC			2358.14	2364.47	2402.1	2618.39	2353.72	2360.36	2402.09	2616.28	2349.59	2358.6	2402.1	2664.9
